# Supplementary material for: Keystone Species in Pregnancy Gingivitis: A Snapshot of Oral Microbiome During Pregnancy and Postpartum Period
Source: Front Microbiol. 2018 Oct 9;9:2360. doi: 10.3389/fmicb.2018.02360 (PMC6189292; doi:10.3389/fmicb.2018.02360)
Supplement: Supplementary file 3 [file Data_Sheet_3.xls]

## Sheet: cytohubb BOP species corr
Species ranking based on algorithms of CytoHubba plugin
node_name	MCC	DMNC	MNC	Degree	EPC	BottleNeck	EcCentricity	Closeness	Radiality	Betweenness	Stress	ClusteringCoefficient
s_Filifactor_alocis_oral_taxon_539	2317545264	0.81046	31	31	15.013	1	0.21552	39	4.85574	75.5046	720	0.59785
s_Fretibacterium_sp._oral_taxon_361	2317540972	0.73398	33	33	14.821	7	0.28736	40.5	4.96129	377.321	2108	0.5303
p_Lachnospiraceae_[G-8]_sp._oral_taxon_500	2273292720	0.86304	28	28	14.507	1	0.21552	37.5	4.80296	54.8381	678	0.65873
p_Filifactor_alocis_oral_taxon_539	2230069800	0.83918	29	29	14.781	1	0.21552	38	4.82055	65.8675	756	0.633
s_Porphyromonas_endodontalis_oral_taxon_273	2197051920	0.88121	27	27	14.422	1	0.21552	36.8333	4.76777	38.69	450	0.68091
p_Treponema_denticola_oral_taxon_584	1953550200	0.8554	27	27	14.317	1	0.21552	37	4.78536	50.5863	648	0.66097
p_Fretibacterium_sp._oral_taxon_361	1797171648	0.75211	30	30	14.407	1	0.21552	38.6667	4.85574	111.044	1040	0.56092
p_Fretibacterium_fastidiosum_oral_taxon_363	1408821984	0.79006	25	25	13.507	2	0.21552	36	4.75018	62.0369	692	0.62667
s_Prevotella_dentalis_oral_taxon_583	1284963842	0.89305	22	22	12.962	1	0.21552	34.3333	4.6798	27.4713	360	0.74026
s_Leptotrichia_hongkongensis_oral_taxon_213	1157956560	0.88742	21	21	13.247	1	0.21552	33.5	4.62702	17.8425	214	0.74762
s_Johnsonella_sp._oral_taxon_166	1097516280	0.88287	24	24	13.936	6	0.21552	35.1667	4.6974	21.1448	262	0.71014
p_Treponema_sp._oral_taxon_237	1092330026	0.80868	23	23	13.317	5	0.28736	35	4.73258	148.009	1046	0.66008
p_Johnsonella_sp._oral_taxon_166	1031487288	0.81484	27	27	14.215	1	0.21552	37.1667	4.80296	59.2711	628	0.62963
p_Porphyromonas_endodontalis_oral_taxon_273	965316360	0.89307	21	21	12.731	1	0.21552	33.8333	4.66221	17.7405	216	0.75238
s_Lachnospiraceae_[G-8]_sp._oral_taxon_500	907971408	0.84233	24	24	13.726	1	0.21552	35	4.6798	40.8828	400	0.67754
s_Tannerella_forsythia_oral_taxon_613	791935225	0.86679	23	24	13.519	2	0.21552	35.3333	4.71499	117.004	874	0.64855
s_Eubacterium_[XI][G-5]_saphenum_oral_taxon_759	737054640	0.94026	18	18	11.904	2	0.21552	31.6667	4.53906	7.43083	102	0.8366
p_Eubacterium_[XI][G-5]_saphenum_oral_taxon_759	682622640	0.88449	19	19	12.325	1	0.21552	32.3333	4.57424	14.6607	150	0.77193
p_Desulfobulbus_sp._oral_taxon_041	639481224	0.80449	20	20	12.031	1	0.21552	33.3333	4.64462	27.9287	278	0.68947
p_Catonella_sp._oral_taxon_451	584298000	0.86439	19	19	12.172	1	0.21552	32.5	4.59184	13.8976	130	0.75439
s_Treponema_denticola_oral_taxon_584	520138104	0.84742	23	23	12.968	1	0.21552	34.8333	4.6974	40.3998	432	0.6917
s_Catonella_sp._oral_taxon_451	362896802	0.80263	21	21	12.558	1	0.21552	33.5	4.62702	37.1515	242	0.67619
p_Treponema_maltophilum_oral_taxon_664	120118345	0.82563	16	17	10.828	2	0.21552	31.8333	4.59184	110.32	594	0.67647
s_Prevotella_sp._oral_taxon_443	87539760	0.8705	16	16	11.05	1	0.21552	30.8333	4.52146	11.1499	130	0.80833
s_Prevotella_intermedia_oral_taxon_643	80680344	0.80144	17	17	11.015	5	0.21552	31.5	4.55665	47.8015	554	0.72794
s_Campylobacter_rectus_oral_taxon_748	43953984	0.78076	16	16	10.934	3	0.21552	30.8333	4.52146	20.2098	214	0.725
p_Porphyromonas_gingivalis_oral_taxon_619	806424	0.77916	13	13	9.54	1	0.21552	29.5	4.48628	31.7098	386	0.78205
s_Treponema_maltophilum_oral_taxon_664	806424	0.80492	12	12	8.963	1	0.21552	28.8333	4.45109	3.94506	32	0.83333
s_Prevotella_pleuritidis_oral_taxon_303	131188	0.58086	15	15	9.857	5	0.28736	30.6667	4.55665	130.729	702	0.55238
p_Prevotella_sp._oral_taxon_304	121014	0.63865	13	13	8.159	1	0.17241	28.9	4.38072	70.6922	832	0.64103
s_Prevotella_micans_oral_taxon_378	50520	0.7466	11	11	8.906	1	0.21552	28.0833	4.39831	3.13905	38	0.8
s_Porphyromonas_gingivalis_oral_taxon_619	41072	0.57076	12	12	7.959	2	0.17241	28.0667	4.32794	57.7671	714	0.59091
s_Prevotella_baroniae_oral_taxon_553	17664	0.68975	13	13	9.576	1	0.21552	29.3333	4.46868	9.28217	86	0.69231
p_Prevotella_dentalis_oral_taxon_583	5042	0.64146	8	8	7.335	1	0.17241	25.7333	4.22238	3.3612	36	0.78571
p_Prevotella_baroniae_oral_taxon_553	770	0.52506	9	9	6.9	1	0.21552	27.3333	4.39831	41.4799	282	0.61111
s_Parvimonas_micra_oral_taxon_111	504	0.59666	9	9	7.6	1	0.21552	27.1667	4.38072	2.57677	30	0.69444
s_Prevotella_sp._oral_taxon_304	30	0.51861	5	5	3.239	1	0.17241	21.9	3.9057	3.45657	58	0.8
p_Treponema_socranskii_oral_taxon_769	27	0.45378	5	6	4.494	1	0.28736	25.3333	4.31034	23.6871	180	0.46667
s_Peptococcus_sp._oral_taxon_167	24	0.56839	4	4	4.424	1	0.17241	22.65	4.02885	0	0	1
p_Capnocytophaga_granulosa_oral_taxon_325	9	0.37893	4	5	1.542	3	0.17241	19.8667	3.69458	123.422	760	0.4
p_Bergeyella_sp._oral_taxon_907	8	0.37893	4	4	1.438	1	0.17241	18.95	3.62421	67.2638	448	0.66667
s_Leptotrichiaceae_[G-1]_sp._oral_taxon_210	6	0.46346	3	3	2.306	1	0.14368	19.2333	3.60662	0	0	1
p_GN02_[G-2]_sp._oral_taxon_873	6	0.46346	3	3	1.253	1	0.14368	15.0333	2.88529	0	0	1
p_Ottowia_sp._oral_taxon_894	6	0.46346	3	3	1.296	1	0.14368	15.0333	2.88529	0	0	1
p_Capnocytophaga_leadbetteri_oral_taxon_329	5	0.30779	2	5	2.903	5	0.21552	25.4167	4.34553	277.524	1400	0.2
p_Capnocytophaga_gingivalis_oral_taxon_337	4	0.30779	2	4	2.43	4	0.21552	23.0833	4.11682	82.7637	460	0.16667
p_Bergeyella_sp._oral_taxon_322	4	0.30779	2	4	3.429	1	0.21552	24.25	4.23997	6.78342	56	0.16667
p_Eikenella_corrodens_oral_taxon_577	4	0	1	4	2.493	1	0.21552	23.1667	4.13441	16.2119	92	0
p_Prevotella_pleuritidis_oral_taxon_303	2	0.30779	2	2	2.065	1	0.21552	20.1667	3.87051	0	0	1
p_Kingella_oralis_oral_taxon_706	1	0	1	1	1.708	1	0.17241	19.0667	3.74736	0	0	0
s_Neisseria_bacilliformis_oral_taxon_013	0	0	0	0	1	0	0	0	0	0	0	0
s_Streptococcus_mutans_oral_taxon_686	0	0	0	0	1	0	0	0	0	0	0	0
s_Leptotrichia_sp._oral_taxon_498	0	0	0	0	1	0	0	0	0	0	0	0
s_Bergeyella_sp._oral_taxon_900	0	0	0	0	1	0	0	0	0	0	0	0
p_Cardiobacterium_hominis_oral_taxon_633	0	0	0	0	1	0	0	0	0	0	0	0
p_Leptotrichia_sp._oral_taxon_909	0	0	0	0	1	0	0	0	0	0	0	0
p_Prevotella_sp._oral_taxon_313	0	0	0	0	1	0	0	0	0	0	0	0
p_Bacteroidetes_[G-5]_sp._oral_taxon_511	0	0	0	0	1	0	0	0	0	0	0	0
